# Supplementary material for: Machine Learning-Based Prognostic Prediction for Knee Osteoarthritis After High Tibial Osteotomy Using Wavelet-Derived Gait Features
Source: J Funct Morphol Kinesiol. 2026 Feb 26;11(1):94. doi: 10.3390/jfmk11010094 (PMC13027576; doi:10.3390/jfmk11010094)
Supplement: Supplementary file 1 [file jfmk-11-00094-s001.zip]

Archive with 1 entries (1 files):
- jfmk-4102346-supplementary.pdf
